# Supplementary material for: Ligand-Based Competition Binding by Real-Time 19F NMR in Human Cells
Source: J Med Chem. 2024 Jan 12;67(2):1115–26. doi: 10.1021/acs.jmedchem.3c01600 (PMC10823471; doi:10.1021/acs.jmedchem.3c01600)
Supplement: Supplementary file 2 — jm3c01600_si_002.csv [file jm3c01600_si_002.csv]

Compound_ID	SMILES	Hsp90 FP IC50 (nM)	GI50 BT474 (nM)	GI50 HCT116 (nM)	KdL/KdI by in-cell NMR	Kd back-calculated from cmpd 6 (nM)	Ki (nM)
1	CN(C)CCOC1=C(Cl)C=C(Cl)C(=C1)C1=C2C=C(SC2=NC(N)=N1)C(=O)NCC(F)(F)F	282	72
2	COC1=C(O)C=C(C(Cl)=C1)C1=NC(SCC(=O)NCC(F)(F)F)=NC2=C1C(=CN2)C#N	9	46		1	0.60 ± 0.04
3	CCN(CC)CCOC1=CC(=C(Cl)C=C1Cl)C1=NC(N)=NC2=C1C=C(S2)C(=O)NCC(F)(F)F	47	95
4	CCNC(=O)C1=NOC(=C1C1=CC=C(CN(C)CC(F)(F)F)C=C1)C1=C(O)C=C(O)C(=C1)C(C)C	53		37
5	CCNC(=O)C1=CC2=C(S1)N=C(N)N=C2C1=CC(OCCN(CC)CC)=C(Cl)C=C1Cl	56	73		1.0 ± 0.2	0.6 ± 0.1	42
6	COC1=C(OC)C=C(C(Cl)=C1)C1=NC(SCC(=O)N(C)C)=NC2=C1C(=CN2)C#N	8	34		0.67 ± 0.04	0.4	<1
7	CCNC(=O)C1=NOC(=C1C1=CC=C(CN2CCOCC2)C=C1)C1=CC(C(C)C)=C(O)C=C1O	21		16	0.05 ± 0.01	0.03 ± 0.01	9
